# Supplementary material for: Precipitation Polymerization-Based Molecularly Imprinted Polymers: A Novel Approach for Transdermal Curcumin Delivery
Source: Polymers (Basel). 2024 Dec 10;16(24):3456. doi: 10.3390/polym16243456 (PMC11678942; doi:10.3390/polym16243456)
Supplement: Supplementary file 1 [file polymers-16-03456-s001.zip]

Archive with 1 entries (1 files):
- polymers-3299816-supplementary.pdf
